# Supplementary material for: Weighted Gene Co-Expression Network Analysis Reveals Hub Genes for Fuzz Development in Gossypium hirsutum
Source: Genes (Basel). 2023 Jan 13;14(1):208. doi: 10.3390/genes14010208 (PMC9858766; doi:10.3390/genes14010208)
Supplement: Supplementary file 1 [file genes-14-00208-s001.zip]

Archive with 7 entries (7 files):
- Figure S1.tif
- Figure S2.tif
- Table S1 Transcriptome Sequencing Assessment.xlsx
- Table S2 qPCR primers.xlsx
- Table S3 19 bub gene function predictions.xlsx
- Table S4 Cotton Material Information.xls
- Table S5 qRT-PCR LSD comparison table of four genes in different materials.xlsx
