# Supplementary material for: Weighted Gene Co-Expression Network Analysis Reveals Hub Genes for Fuzz Development in Gossypium hirsutum
Source: Genes (Basel). 2023 Jan 13;14(1):208. doi: 10.3390/genes14010208 (PMC9858766; doi:10.3390/genes14010208)
Supplement: Supplementary file 1 [file genes-14-00208-s001.zip › Table S1 Transcriptome Sequencing Assessment.xlsx]

## Sheet: Sheet1
Table S1: Summary of the RNA-seq outcomes of fiber development
Samples	Clean reads	Clean bases	GC Content	%≥Q30
XLZ50FLM-0-1	20754471	6205532994	0.4432	0.9183
XLZ50FLM-0-2	19943113	5968500638	0.4341	0.919
XLZ50FLM-0-3	22017502	6584888664	0.4442	0.9155
XLZ50FLM-1-1	24690005	7387574440	0.4447	0.9278
XLZ50FLM-1-2	26829148	8026982014	0.4439	0.9287
XLZ50FLM-1-3	20937015	6270464028	0.443	0.9158
XLZ50FLM-3-1	20994315	6262684414	0.4529	0.9348
XLZ50FLM-3-2	22984287	6864075198	0.452	0.9354
XLZ50FLM-3-3	22078849	6602871846	0.4465	0.925
XLZ50-0-1	20217862	5959194058	0.4833	0.9242
XLZ50-0-2	28773739	8585967038	0.4365	0.9323
XLZ50-0-3	22476443	6693869406	0.4476	0.9256
XLZ50-1-1	21855461	6460767066	0.4444	0.9271
XLZ50-1-2	20951247	6233650560	0.45	0.9292
XLZ50-1-3	23138812	6917020702	0.4415	0.9201
XLZ50-3-1	21919572	6560716030	0.4385	0.9149
XLZ50-3-2	24497727	7329856962	0.4486	0.9337
XLZ50-3-3	20663981	6186855314	0.4478	0.9218
