# Supplementary material for: Weighted Gene Co-Expression Network Analysis Reveals Hub Genes for Fuzz Development in Gossypium hirsutum
Source: Genes (Basel). 2023 Jan 13;14(1):208. doi: 10.3390/genes14010208 (PMC9858766; doi:10.3390/genes14010208)
Supplement: Supplementary file 1 [file genes-14-00208-s001.zip › Table S2 qPCR primers.xlsx]

## Sheet: Sheet1
Table S2: Primers used for qRT-PCR.
Primer name	Forward primer	Reverse primer
UBQ-7	GACCTACACCAAGCCCAAGAAG	TGAGCCCACACTTACCACAATAGT
GH_A01G1670	ATTCTTCAGCAGACCCAGGC	TCCAAGAAGCTTTGGGCAGT
GH_A05G1584	GGTATTCGGAGACTCCAGCG	GGCTAGCCTTCCATTGCTGA
GH_A08G1222	AGGAGCGGATCCAACAACAG	CTCCAATGCTCCAGCTTCCA
GH_D01G2481	ATGTCTTGCTGTGGTGGAAAC	CCACGCCAAGAACAAGTGTC
Ga02G0907	CTTTGCGCAAGGGAAGATGG	GCCTGGGTCTGCTGAAGAAT
Ga02G1745	CTGCTGAGCAAACGACAACC	TTTGCAGCCATTTTCAGCCC
Ga08G1181	GTTGATCCACCCATGCCAGA	TGTACCAACGATGCACCGAA
Ga05G1683	CCGCTGTTATGCCATTGCTC	CGCTGGAGTCTCCGAATACC
