# Supplementary material for: Weighted Gene Co-Expression Network Analysis Reveals Hub Genes for Fuzz Development in Gossypium hirsutum
Source: Genes (Basel). 2023 Jan 13;14(1):208. doi: 10.3390/genes14010208 (PMC9858766; doi:10.3390/genes14010208)
Supplement: Supplementary file 1 [file genes-14-00208-s001.zip › Table S3 19 bub gene function predictions.xlsx]

## Sheet: Sheet1
Table S3:Functional annotation of hub genes
Hub gene	Homologous gene in Arabidopsis thaliana	Gene annotation
GH_A01G0083	AT2G15320	Leucine-rich repeat (LRR) family protein.
GH_A01G1670	AT1G27950	Encodes LTPG1, a lipid transfer protein with a predicted GPI (glycosylphosphatidylinositol)-anchor domain.
GH_A05G1584	AT5G45950	GDSL-motif esterase/acyltransferase/lipase.
GH_A05G3781	AT3G27950	GDSL-motif esterase/acyltransferase/lipase.
GH_A06G1071	AT5G25390	Encodes a member of the ERF (ethylene response factor) subfamily B-6 of ERF/AP2 transcription factor family.
GH_A08G1222	AT5G23940	Encodes PERMEABLE LEAVES3 (PEL3), a putative acyl-transferase.
GH_A10G1046	-	-
GH_A11G0238	AT4G23820	Pectin lyase-like superfamily protein.
GH_A13G2177	AT2G26250	Epidermis-specific, encodes KCS10, a putative 3-ketoacyl-CoA synthase.
GH_D01G2045	AT1G50110	Encodes a cytosolic branched-chain aminotransferase that acts on Leu, Ile, Val and also on Met.
GH_D01G2481	-	-
GH_D04G1328	AT5G02540	NAD(P)-binding Rossmann-fold superfamily protein.
GH_D08G1149	AT5G23940	Encodes PERMEABLE LEAVES3 (PEL3), a putative acyl-transferase.
GH_D10G1840	-	-
GH_D10G2518	AT3G53750	Member of the Actin gene family. Expressed in mature pollen.
GH_D11G1172	AT2G16760	Calcium-dependent phosphotriesterase superfamily protein.
GH_D11G1224	AT3G05560	Ribosomal L22e protein family.
GH_D13G0160	AT3G11150	2-oxoglutarate (2OG) and Fe(II)-dependent oxygenase superfamily protein.
GH_D13G1552	AT5G55340	MBOAT (membrane bound O-acyl transferase) family protein.
