# Supplementary material for: Weighted Gene Co-Expression Network Analysis Reveals Hub Genes for Fuzz Development in Gossypium hirsutum
Source: Genes (Basel). 2023 Jan 13;14(1):208. doi: 10.3390/genes14010208 (PMC9858766; doi:10.3390/genes14010208)
Supplement: Supplementary file 1 [file genes-14-00208-s001.zip › Table S4 Cotton Material Information.xls]

## Sheet: Sheet1
Table S4 Seven cotton resource materials and phenotypes
Type	Material	Phenotype
Gossypium hirsutum	GZNn FLM	fuzzless-lint
Gossypium hirsutum	GZNn	fuzz-lint
Gossypium hirsutum	TM-1	fuzz-lint
Asiatic cotton	DPL971	fuzz-lint
Asiatic cotton	DPL972	fuzzless-lint
Gossypium hirsutum	N1	fuzzless-lint
Gossypium hirsutum	n2	fuzzless-lint
