# Supplementary material for: Weighted Gene Co-Expression Network Analysis Reveals Hub Genes for Fuzz Development in Gossypium hirsutum
Source: Genes (Basel). 2023 Jan 13;14(1):208. doi: 10.3390/genes14010208 (PMC9858766; doi:10.3390/genes14010208)
Supplement: Supplementary file 1 [file genes-14-00208-s001.zip › Table S5 qRT-PCR LSD comparison table of four genes in different materials.xlsx]

## Sheet: Sheet1
Table S5 LSD Table of relative expression of 4 genes P < 0.05
Relative expression of GH_A01G1670 (LSD table)
	TM-1	n2	N1	GzNnFLM	GzNn	DPL971	DPL972	xinluzao50FLM	xinluzao50
0DPA	1b	1c	1b	1b	1a	1bc	1a	1b	1c
1DPA	2.6834b	26.6205b	3.9748b	1.228ab	0.3911b	1.5485b	0.5069b	1.4811b	1.4507a
3DPA	2.5367b	53.2124a	20.833a	1.8509a	0.2605d	3.289a	0.4095b	8.0043a	1.1957b
5DPA	8.993a	0.8066c	0.0246b	0.134c	0.262c	0.2084c	0.1954c	0.8371b	0.144d
Relative expression of GH_D01G2481 (LSD table)
	TM-1	n2	N1	GzNnFLM	GzNn	DPL971	DPL972	xinluzao50FLM	xinluzao50
0DPA	1c	1b	1ab	1c	1c	1a	1b	1ab	1b
1DPA	2.5546b	1.7425a	0.6473b	2.456b	3.1291b	0.3871b	0.7814b	1.9285a	2.9623b
3DPA	4.3722a	1.3206ab	1.6885a	7.4037a	8.3363a	1.021a	2.8259ab	1.9235a	15.1424a
5DPA	1.0942c	1.0922b	1.5059a	0.268d	0.6038c	1.3697a	5.7541a	0.1886b	2.2968b
Relative expression of GH_A05G1584 (LSD table)
	TM-1	n2	N1	GzNnFLM	GzNn	DPL971	DPL972	xinluzao50FLM	xinluzao50
0DPA	1b	1c	1b	1c	1c	1b	1a	1b	1b
1DPA	1.9874a	6.2583b	5.1786b	6.2583b	2.456bc	1.5485ab	1.5628a	2.9623b	4.8471a
3DPA	1.9022a	16.6727a	13.508a	16.6727a	3.7019ab	2.6512a	2.8258a	15.1424a	1.1957b
5DPA	1.9464a	19.3225a	0.7529b	19.3225a	4.2887a	2.7393a	2.877a	0.7265b	0.576b
Relative expression of GH_A08G1222 (LSD table)
	TM-1	n2	N1	GzNn FLM	GzNn	DPL971	DPL972	xinluzao50FLM	xinluzao50
0DPA	1b	1b	1b	1b	1c	1b	1a	1b	1b
1DPA	2.5546b	1.5021b	1.2947b	1.228ab	3.1291b	0.6276b	0.1954c	1.4507a	1.4811b
3DPA	8.7444a	2.1334b	1.6885b	1.8509a	8.3363a	2.6512z	0.4095b	1.4356a	30.2849a
5DPA	2.1885b	4.3686a	6.0234a	0.268c	2.4153b	0.6848b	0.5069b	0.576c	1.1484b
